# Supplementary material for: Co-transfer of IncFII/IncFIB and IncFII plasmids mediated by IS26 facilitates the transmission of mcr-8.1 and tmexCD1-toprJ1
Source: Ann Clin Microbiol Antimicrob. 2024 Feb 13;23:14. doi: 10.1186/s12941-024-00676-5 (PMC10865577; doi:10.1186/s12941-024-00676-5)
Supplement: Supplementary file 2 — Additional file 2: Table S2. Plasmids Carrying mcr-8 and tmexCD-toprJ with Related Information. [file 12941_2024_676_MOESM2_ESM.xlsx]

## Sheet: mcr8_matrix
Accssion number	Source	IS26_count	IncA/C2_1	IncFIA(HI1)_1_HI1	IncFIB(K)_1_Kpn3	IncFIB(Mar)_1_pNDM-Mar	IncFIB(pQil)_1_pQil	IncFII_1_pKP91	IncHI1B_1_pNDM-MAR	IncR_1
CP031883.1	Human	4	0	0	0	0	0	1	0	1
CP034679.1	Animal	0	0	0	1	0	0	1	0	0
CP035204.1	Human	2	0	0	0	0	0	1	0	0
CP037964.1	Human	8	0	0	0	0	0	1	0	1
CP043936.1	Animal	7	0	0	0	0	0	1	0	1
CP044369.1	Human	4	0	1	0	0	0	1	0	0
CP044391.1	Human	0	0	1	0	0	0	1	0	0
CP044395.1	Human	0	0	1	0	0	0	1	0	0
CP046384.1	Human	2	0	0	0	0	1	0	0	0
CP046942.1	Human	2	0	0	0	0	1	0	0	0
CP046952.1	Human	2	0	0	0	0	1	0	0	0
CP047337.1	Animal	11	0	1	1	0	0	1	0	0
CP049891.1	Human	14	0	1	1	0	0	0	1	1
CP058962.1	Environment	0	0	1	0	0	0	1	0	0
CP073908.1	Human	0	0	1	0	0	0	1	0	0
CP076032.1	Human	7	0	0	0	0	0	1	0	0
CP079783.1	Human	1	0	1	0	0	0	1	0	0
CP087672.1	Animal	2	0	1	0	0	0	1	0	0
CP088125.1	Animal	0	0	1	0	0	0	1	0	0
CP088130.1	Animal	0	0	1	0	0	0	1	0	0
CP090619.1	Human	0	0	1	0	0	0	1	0	0
CP093916.1	Human	0	0	1	0	0	0	1	0	0
CP097193.1	Human	1	0	0	0	0	0	0	0	1
CP102079.1	Human	4	0	1	0	0	0	1	0	0
CP102872.1	Animal	3	0	1	0	0	0	1	0	0
CP102880.1	Human	0	0	1	0	0	0	1	0	0
CP102886.1	Human	0	0	1	0	0	0	1	0	0
CP104197.1	Human	0	0	1	0	0	0	1	0	0
CP113167.1	Animal	0	0	1	0	0	0	1	0	0
CP113170.1	Animal	0	0	1	0	0	0	1	0	0
CP113187.1	Animal	0	0	1	0	0	0	1	0	0
CP120873.1	Human	0	0	1	0	0	0	1	0	0
CP123873.1	Human	3	0	0	0	0	0	1	0	1
LC549807.1	Human	5	0	0	1	0	0	1	1	0
LC549808.1	Human	13	0	1	0	0	0	0	0	1
MG736312.1	Animal	0	0	1	0	0	0	1	0	0
MK112273.1	Animal	0	0	0	0	0	0	1	0	0
MK262711.1	Human	0	0	1	0	0	0	1	0	0
MK347425.1	Animal	0	0	1	0	0	0	1	0	0
MN832595.1	Animal	0	0	0	0	0	0	1	0	0
MT316510.1	Human	0	0	0	1	0	0	1	0	0
MT647837.1	Environment	2	0	1	0	0	0	1	0	0
MT815555.1	Animal	2	0	0	0	0	1	1	0	0
MZ690487.1	Animal	6	0	1	1	0	0	0	0	1
OL348379.1	NA	6	0	1	0	1	0	1	1	0
OL348380.1	NA	6	1	1	0	0	0	1	0	0
OL348381.1	Animal	2	0	1	0	0	0	1	0	0
OL804387.1	Animal	0	0	1	0	0	0	1	0	0
OL804388.1	Animal	0	0	1	0	0	0	1	0	0
OL804389.1	Animal	0	0	1	0	0	0	1	0	0
OL804390.1	Animal	1	1	1	0	0	0	1	0	0
OL804391.1	Animal	8	0	1	0	0	0	1	0	0
OL804392.1	Animal	6	0	0	0	0	0	1	0	1
OL804393.1	Animal	6	0	0	0	0	0	1	0	1
OM146019.1	NA	4	0	0	0	0	0	1	0	0
OM311153.1	NA	0	0	1	0	0	0	1	0	0
LR793264.3	Human	0	0	0	0	0	0	0	0	0
CP083753.1	Human	0	0	0	0	0	0	0	0	0

## Sheet: Tmex_matrix
Accssion number	Source	IS26_Count	IS26 within 2KB Proximity to Tmex Gene Cluster	Col440I_1	IncA/C2_1	IncFIA(HI1)_1_HI1	IncFIA_1	IncFIB(K)_1_Kpn3	IncFIB(Mar)_1_pNDM-Mar	IncFIB(pB171)_1_pB171	IncFII(Yp)_1_Yersenia	IncFII(p14)_1_p14	IncFII_1_pKP91	IncHI1A(CIT)_1_pNDM-CIT	IncHI1A_1	IncHI1B(CIT)_1_pNDM-CIT	IncHI1B(R27)_1_R27	IncHI1B_1_pNDM-MAR	IncN_1	IncQ2_1	IncR_1	IncU_1	IncX1_1	IncX3_1	IncX5_2
AP023338.1	Human	3	Yes	0	0	0	0	0	1	0	0	0	0	0	0	0	0	1	0	0	0	0	0	0	0
AP025011.1	Environment	6	No	0	0	0	0	1	0	0	0	0	1	0	0	0	0	0	0	0	0	0	0	0	0
AP025012.1	Environment	3	No	0	0	0	0	0	0	0	0	0	1	0	0	0	0	0	0	0	0	0	0	0	0
AP025013.1	Environment	7	No	0	0	0	0	0	0	0	0	0	0	0	0	0	0	0	1	0	1	0	0	0	0
AP025164.1	Environment	16	No	0	0	0	0	0	0	0	0	0	0	0	0	0	0	0	0	0	0	1	0	0	0
AP025165.1	Environment	13	No	0	0	0	0	0	0	0	0	0	0	0	0	0	0	0	0	0	0	1	0	0	0
AP025166.1	Environment	13	No	0	0	0	0	0	0	0	0	0	0	0	0	0	0	0	0	0	0	1	0	0	0
AP025167.1	Environment	11	No	0	0	0	0	0	0	0	0	0	0	0	0	0	0	0	0	0	0	1	0	0	0
AP025168.1	Environment	0	No	0	0	0	0	0	0	0	0	0	1	0	0	0	0	0	0	0	0	0	0	0	0
AP026734.1	Environment	1	No	0	1	0	0	0	0	0	0	0	0	0	0	0	0	0	0	0	0	0	0	0	0
AP026896.1	NA	0	No	0	0	0	0	0	0	0	0	0	0	0	0	0	0	0	0	0	0	0	0	0	0
CP016215.1	Human	2	No	0	0	0	0	0	0	0	0	0	0	0	0	0	0	0	0	0	0	0	0	0	0
CP022170.1	Animal	2	No	0	0	0	0	0	0	0	0	0	0	0	0	0	0	0	0	0	0	0	0	0	0
CP022275.1	Environment	0	No	0	0	0	1	0	0	0	0	1	0	0	0	0	0	0	0	0	0	0	0	0	0
CP038450.1	Environment	0	No	0	0	0	0	0	0	0	0	0	0	0	0	0	0	0	0	0	0	0	0	0	0
CP039545.1	Environment	0	No	0	0	0	0	0	0	0	0	0	0	0	0	0	0	0	0	0	0	0	0	0	0
CP039627.1	Environment	0	No	0	0	0	0	0	0	0	0	0	0	0	0	0	0	0	0	0	0	0	0	0	0
CP039629.1	Environment	0	No	0	0	0	0	0	0	0	0	0	0	0	0	0	0	0	0	0	0	0	0	0	0
CP039989.1	Human	0	No	0	0	0	0	0	0	0	0	0	0	0	0	0	0	0	0	0	0	0	0	0	0
CP061724.1	Animal	2	No	0	0	0	0	0	0	0	0	0	0	0	0	0	0	0	0	0	0	0	0	0	0
CP063148.1	Human	0	No	0	0	0	0	0	0	0	0	1	0	0	0	0	0	0	0	0	0	0	0	0	0
CP063149.1	Human	7	No	0	0	0	0	0	0	0	0	0	0	0	0	0	0	0	0	0	0	0	0	0	0
CP063216.1	Human	7	Yes	0	0	0	0	1	0	0	0	0	0	0	0	0	0	1	0	0	0	0	0	0	0
CP063457.1	Environment	2	No	0	0	0	0	0	0	0	0	0	0	0	0	0	0	0	0	0	0	0	0	0	0
CP063748.1	Human	6	No	0	0	0	0	0	0	0	0	0	0	0	0	0	0	0	0	0	0	0	0	0	0
CP064017.1	Animal	4	Yes	0	0	1	0	0	0	0	0	0	0	0	1	0	1	0	0	0	0	0	0	0	0
CP064402.1	Human	3	No	0	0	0	0	0	0	0	0	0	0	0	0	0	0	0	0	0	0	0	0	0	0
CP064945.1	Human	2	No	0	0	0	0	0	0	0	0	0	0	0	0	0	0	0	0	0	0	0	0	0	0
CP064948.1	Human	2	No	0	0	0	0	0	0	0	0	0	0	0	0	0	0	0	0	0	0	0	0	0	0
CP071948.1	Human	2	No	0	0	0	0	0	0	0	0	0	0	0	0	0	0	0	0	0	0	0	0	0	0
CP071949.1	Human	2	No	0	0	0	0	0	0	0	0	0	0	0	0	0	0	0	0	0	0	0	0	0	0
CP073081.1	Human	1	No	0	0	0	0	0	0	0	0	0	0	0	0	0	0	0	0	0	0	0	0	0	0
CP075255.1	Animal	1	Yes	0	0	0	0	0	0	0	0	0	0	0	0	0	0	0	0	0	0	0	0	0	0
CP075257.1	Animal	4	Yes	0	0	0	0	0	1	0	0	0	0	0	0	0	0	1	0	0	0	0	0	0	0
CP075268.1	Animal	2	Yes	0	0	0	0	0	0	0	0	0	0	0	0	0	0	0	0	0	0	0	0	0	0
CP075274.1	Animal	1	Yes	0	0	0	0	0	0	0	0	0	0	0	0	0	0	0	0	0	0	0	0	0	0
CP075279.1	Animal	2	Yes	0	0	0	0	0	0	0	0	0	0	0	0	0	0	0	0	0	0	0	0	0	0
CP075287.1	Animal	4	Yes	0	0	0	0	0	0	0	0	0	0	0	0	0	0	0	0	0	1	0	0	0	0
CP075300.1	Animal	1	Yes	0	0	0	0	0	0	0	0	0	0	0	0	0	0	0	0	0	0	0	0	0	0
CP075306.1	Animal	1	Yes	0	0	0	0	0	0	0	0	0	0	0	0	0	0	0	0	0	0	0	0	0	0
CP075312.1	Animal	1	Yes	0	0	0	0	0	0	0	0	0	0	0	0	0	0	0	0	0	0	0	0	0	0
CP075455.1	Animal	7	Yes	0	0	0	0	0	1	0	0	0	0	0	0	0	0	1	0	0	0	0	0	0	0
CP075460.1	Animal	1	Yes	0	0	0	0	0	0	0	0	0	0	0	0	0	0	0	0	0	0	0	0	0	0
CP075551.1	Animal	8	Yes	0	0	0	0	0	1	0	0	0	0	0	0	0	0	1	0	0	0	0	0	0	0
CP075559.1	Animal	7	Yes	0	0	0	0	0	1	0	0	0	0	0	0	0	0	1	0	0	0	0	0	0	0
CP075883.1	Human	4	No	0	0	0	0	0	0	0	0	0	0	0	0	0	0	0	0	0	0	0	0	0	0
CP075886.1	Human	4	No	0	0	0	0	0	0	0	0	0	0	0	0	0	0	0	0	0	0	0	0	0	0
CP076031.1	Human	4	Yes	0	0	0	0	0	1	0	0	0	0	0	0	0	0	1	0	0	0	0	0	0	0
CP078148.1	Human	7	No	0	0	0	0	0	0	0	0	0	0	0	0	0	0	0	0	0	0	1	0	0	0
CP079784.1	Human	5	Yes	0	0	0	0	0	1	0	0	0	0	0	0	0	0	1	0	0	0	0	0	0	0
CP081829.1	Human	4	No	0	0	0	0	0	0	0	0	0	0	0	0	0	0	0	0	0	0	0	0	1	0
CP082175.1	Environment	9	Yes	0	0	0	0	0	0	0	0	0	0	0	0	0	0	0	0	0	0	1	0	0	0
CP083446.1	Human	4	No	0	0	0	0	0	0	0	0	0	0	0	0	0	0	0	0	0	0	1	0	0	0
CP084322.1	Human	1	No	0	0	0	0	0	0	0	0	0	0	0	0	0	0	0	0	0	0	0	0	0	0
CP084987.1	Human	6	No	0	0	0	0	0	0	0	0	0	0	0	0	0	0	0	0	0	0	0	0	0	0
CP086014.1	Human	3	No	0	0	0	0	0	0	0	0	0	0	0	0	0	0	0	0	0	0	0	0	0	0
CP087670.1	Animal	4	Yes	0	0	0	0	0	1	0	0	0	0	0	0	0	0	1	0	0	0	0	0	0	0
CP088121.1	Animal	3	Yes	0	0	0	0	0	1	0	0	0	0	0	0	0	0	1	0	0	0	0	0	0	0
CP089239.1	Human	0	No	0	0	0	0	0	0	0	0	0	0	0	0	0	0	0	0	0	0	0	0	0	0
CP089438.1	Environment	4	Yes	0	1	0	0	0	0	0	0	0	0	0	0	0	0	0	0	0	0	0	0	0	0
CP090650.1	Human	1	No	0	0	0	0	0	0	0	0	0	0	0	0	0	0	0	0	0	0	0	0	0	0
CP091321.1	Human	1	No	0	0	0	0	0	0	1	1	0	0	0	0	0	0	0	0	0	0	0	0	0	0
CP091847.1	Human	8	No	0	0	0	0	0	0	0	0	0	0	0	0	0	0	0	0	0	0	0	0	0	0
CP091986.1	Human	8	No	0	0	0	0	0	0	0	0	0	0	0	0	0	0	0	0	0	0	0	0	0	0
CP092653.1	Human	8	No	0	0	0	0	0	0	0	0	0	0	0	0	0	0	0	0	0	0	0	0	0	0
CP094281.1	Human	1	No	0	0	0	0	0	0	0	0	0	0	0	0	0	0	0	0	0	0	0	0	0	0
CP095001.1	Human	0	No	0	0	0	1	0	0	0	0	1	0	0	0	0	0	0	0	0	0	0	0	0	0
CP095921.1	Human	1	No	0	0	0	0	0	0	0	0	0	0	0	0	0	0	0	0	0	0	0	0	0	0
CP096261.1	Human	6	Yes	0	0	0	0	1	0	0	0	0	0	0	0	0	0	1	0	0	0	0	0	0	0
CP096266.1	Human	0	No	0	0	0	0	0	0	0	0	1	0	0	0	0	0	0	0	0	0	0	0	0	0
CP096957.1	Human	1	No	0	0	0	0	0	0	0	0	0	0	0	0	0	0	0	0	1	0	0	0	0	0
CP097104.1	Human	0	No	0	0	0	0	0	0	0	0	0	0	0	0	0	0	0	0	0	0	0	0	0	0
CP097191.1	Human	5	Yes	0	0	0	0	0	1	0	0	0	0	0	0	0	0	1	0	0	0	0	0	0	0
CP102078.1	Human	6	Yes	0	0	0	0	0	1	0	0	0	0	0	0	0	0	1	0	0	1	0	0	0	0
CP102501.1	Human	8	Yes	0	0	0	0	0	0	0	0	0	0	1	0	1	0	0	0	0	0	1	0	0	0
CP104585.1	Human	1	No	0	0	0	0	0	0	0	0	0	0	0	0	0	0	0	0	0	0	0	0	0	0
CP104589.1	Human	1	No	0	0	0	0	0	0	0	0	0	0	0	0	0	0	0	0	0	0	0	0	0	0
CP104607.1	Animal	1	No	0	0	1	0	0	0	0	0	0	1	0	0	0	0	0	0	0	0	0	0	0	0
CP109608.1	Environment	6	No	0	0	0	0	0	0	0	0	0	0	0	0	0	0	0	0	0	0	0	0	0	0
CP109615.1	Human	0	No	0	0	0	0	0	0	0	0	1	0	0	0	0	0	0	0	0	0	0	0	0	0
CP110125.1	Animal	1	No	0	0	0	0	1	0	0	0	0	0	0	0	0	0	0	0	0	0	0	0	0	0
CP110143.1	Human	5	Yes	0	0	0	0	0	1	0	0	0	0	0	0	0	0	1	0	0	0	0	0	0	0
CP110146.1	Animal	4	Yes	0	0	0	0	0	1	0	0	0	0	0	0	0	0	1	0	0	0	0	0	0	0
CP110149.1	Animal	12	Yes	0	0	1	0	0	1	0	0	0	0	0	0	0	0	1	0	0	1	0	0	0	0
CP110151.1	Animal	7	Yes	0	0	0	0	1	0	0	0	0	0	0	0	0	0	0	0	0	0	0	0	0	0
CP110154.1	Animal	4	Yes	0	0	0	0	1	0	0	0	0	0	0	0	0	0	1	0	0	1	0	0	0	0
CP110168.1	Animal	5	Yes	0	0	0	0	1	0	0	0	0	0	0	0	0	0	1	0	0	0	0	0	0	0
CP110266.1	Animal	7	Yes	0	0	0	0	1	0	0	0	0	0	0	0	0	0	0	0	0	0	0	0	0	0
CP110896.1	Human	1	Yes	0	0	0	0	0	0	0	0	0	0	0	0	0	0	0	0	0	0	0	0	0	1
CP113166.1	Animal	5	Yes	0	0	0	0	1	0	0	0	0	0	0	0	0	0	1	0	0	0	0	0	0	0
CP113169.1	Animal	6	Yes	0	0	0	0	0	1	0	0	0	0	0	0	0	0	1	0	0	0	0	0	0	0
CP113174.1	Animal	5	Yes	0	0	0	0	1	0	0	0	0	0	0	0	0	0	1	0	0	0	0	0	0	0
CP113179.1	Animal	4	Yes	0	0	0	0	0	1	0	0	0	0	0	0	0	0	1	0	0	0	0	0	0	0
CP113186.1	Animal	4	Yes	0	0	0	0	0	1	0	0	0	0	0	0	0	0	1	0	0	0	0	0	0	0
CP113193.1	Animal	11	Yes	0	0	0	0	0	1	0	0	0	0	0	0	0	0	1	0	0	1	0	1	0	0
CP113200.1	Environment	4	No	1	0	0	0	0	1	0	0	0	0	0	0	0	0	1	0	0	0	0	0	0	0
CP113203.1	Environment	4	No	0	0	0	0	0	1	0	0	0	0	0	0	0	0	1	0	0	0	0	0	0	0
CP113215.1	Animal	2	No	0	0	0	0	0	0	0	0	0	0	0	0	0	0	0	0	0	0	0	0	0	0
CP113219.1	Environment	2	No	0	0	0	0	0	0	0	0	0	0	0	0	0	0	0	0	0	0	0	0	0	0
CP113221.1	Animal	4	No	0	0	0	0	0	1	0	0	0	0	0	0	0	0	1	0	0	0	0	0	0	0
CP113227.1	Animal	0	No	0	0	0	0	0	0	0	0	0	0	0	0	0	0	0	0	0	0	0	0	0	0
CP114762.1	Human	2	No	0	0	0	0	0	0	0	0	0	0	0	0	0	0	0	0	0	0	0	0	0	0
CP118678.1	Animal	3	No	0	0	0	0	0	0	0	0	0	0	0	0	0	0	0	0	0	0	0	0	0	0
CP124875.1	Human	0	No	0	0	0	0	1	0	0	0	0	1	0	0	0	0	0	0	0	0	0	0	0	0
CP128484.1	Animal	4	Yes	0	0	0	0	1	0	0	0	0	0	0	0	0	0	1	0	0	0	0	0	0	0
CP129185.1	Animal	4	Yes	0	0	0	0	1	0	0	0	0	0	0	0	0	0	1	0	0	0	0	0	0	0
CP129995.1	Human	0	No	0	0	0	0	0	0	0	0	0	0	0	0	0	0	0	0	0	0	0	0	0	0
CP130154.1	Environment	6	No	0	0	0	0	0	0	0	0	0	0	0	0	0	0	0	0	0	0	1	0	0	0
CP132737.1	Environment	3	No	0	0	0	0	0	0	0	0	0	0	0	0	0	0	0	0	0	1	1	0	0	0
CP132994.1	Human	1	No	0	0	0	0	0	0	0	0	0	0	0	0	0	0	0	0	0	0	0	0	0	0
CP132998.1	Human	1	No	0	0	0	0	0	0	0	0	0	0	0	0	0	0	0	0	0	0	0	0	0	0
KR827394.1	Environment	1	No	0	1	0	0	0	0	0	0	0	0	0	0	0	0	0	0	0	0	0	0	0	0
KU130294.1	Human	1	No	0	0	0	0	0	0	0	0	0	0	0	0	0	0	0	0	1	0	0	0	0	0
KY883660.1	Human	3	No	0	0	0	0	0	0	0	0	0	0	0	0	0	0	0	0	0	0	0	0	0	0
LC633285.1	Environment	8	No	0	1	0	0	0	0	0	0	0	0	0	0	0	0	0	0	0	0	0	0	0	0
MF344568.1	NA	2	No	0	0	0	0	0	0	0	0	0	0	0	0	0	0	0	0	0	0	0	0	0	0
MF344570.1	NA	2	No	0	0	0	0	0	0	0	0	0	0	0	0	0	0	0	0	0	0	0	0	0	0
MF344571.1	NA	3	No	0	0	0	0	0	0	0	0	0	0	0	0	0	0	0	0	0	0	0	0	0	0
MF495478.1	NA	1	No	0	0	0	0	0	0	0	0	0	0	0	0	0	0	0	0	0	0	0	0	0	0
MH547560.1	Human	0	No	0	0	0	0	0	0	0	0	0	0	0	0	0	0	0	0	0	0	0	0	0	0
MK262712.1	Human	4	Yes	0	0	0	0	0	1	0	0	0	0	0	0	0	0	1	0	0	0	0	0	0	0
MK347425.1	Animal	0	No	0	0	1	0	0	0	0	0	0	1	0	0	0	0	0	0	0	0	0	0	0	0
MN099026.1	Human	5	Yes	0	0	0	0	1	0	0	0	0	0	0	0	0	0	1	0	0	0	0	0	0	0
MN175502.1	Human	1	No	0	0	0	0	1	0	0	0	0	1	0	0	0	0	0	0	0	0	0	0	0	0
MN208061.1	NA	1	No	0	0	0	0	0	0	0	0	0	0	0	0	0	0	0	0	1	0	0	0	0	0
MN208062.1	NA	3	No	0	0	0	0	0	0	0	0	0	0	0	0	0	0	0	0	0	0	0	0	0	0
MN208063.1	NA	1	No	0	0	0	0	0	0	0	0	0	0	0	0	0	0	0	0	1	0	0	0	0	0
MN208064.1	NA	1	No	0	0	0	0	0	0	0	0	0	0	0	0	0	0	0	0	1	0	0	0	0	0
MN832595.1	Animal	0	No	0	0	0	0	0	0	0	0	0	1	0	0	0	0	0	0	0	0	0	0	0	0
MT549900.1	NA	5	No	0	0	0	0	0	0	0	0	0	0	0	0	0	0	0	0	0	0	1	0	0	0
MT598646.1	NA	0	No	0	0	0	0	0	0	0	0	0	0	0	0	0	0	0	0	0	0	0	0	0	0
MT647838.1	Environment	4	Yes	0	0	0	0	0	1	0	0	0	0	0	0	0	0	1	0	0	0	0	0	0	0
MT647839.1	Environment	3	Yes	0	0	0	0	1	0	0	0	0	0	0	0	0	0	1	0	0	0	0	0	0	0
MT679666.1	Human	4	No	0	0	0	0	0	0	0	0	1	0	0	0	0	0	0	0	0	0	0	0	0	0
MT813035.1	Human	0	No	0	0	1	0	0	0	0	0	0	1	0	0	0	0	0	0	0	0	0	0	0	0
MT813036.1	Human	0	No	0	0	0	0	1	0	0	0	0	1	0	0	0	0	0	0	0	0	0	0	0	0
MZ532978.1	Human	9	No	0	0	0	0	0	0	0	0	0	0	0	0	0	0	0	0	0	0	1	0	0	0
MZ532979.1	Human	4	Yes	0	0	0	0	1	0	0	0	0	0	0	0	0	0	1	0	0	0	0	0	0	0
MZ532980.1	Human	4	No	0	0	0	0	1	0	0	0	0	1	0	0	0	0	0	0	0	0	0	0	0	0
MZ532981.1	Human	1	No	0	0	0	0	0	0	0	0	1	0	0	0	0	0	0	0	0	0	1	0	0	0
MZ690480.1	Animal	3	Yes	0	0	0	0	1	0	0	0	0	0	0	0	0	0	1	0	0	0	0	0	0	0
MZ690481.1	Animal	3	Yes	0	0	0	0	1	0	0	0	0	0	0	0	0	0	1	0	0	0	0	0	0	0
MZ690482.1	Animal	0	No	0	0	0	0	1	0	0	0	0	1	0	0	0	0	0	0	0	0	0	0	0	0
MZ690483.1	Animal	0	No	0	0	0	0	1	0	0	0	0	1	0	0	0	0	0	0	0	0	0	0	0	0
MZ690484.1	Animal	0	No	0	0	0	0	1	0	0	0	0	1	0	0	0	0	0	0	0	0	0	0	0	0
MZ690485.1	Animal	3	Yes	0	0	0	0	0	0	0	0	0	0	0	0	0	0	1	0	0	0	0	0	0	0
MZ690486.1	Animal	0	No	0	0	0	0	1	0	0	0	0	1	0	0	0	0	1	0	0	0	0	0	0	0
MZ690487.1	Animal	6	No	0	0	1	0	1	0	0	0	0	0	0	0	0	0	0	0	0	1	0	0	0	0
OL348377.1	Animal	4	Yes	0	0	0	0	0	1	0	0	0	0	0	0	0	0	1	0	0	0	0	0	0	0
OL348379.1	NA	6	Yes	0	0	1	0	0	1	0	0	0	1	0	0	0	0	1	0	0	0	0	0	0	0
OL589121.1	NA	0	No	0	0	0	0	0	0	0	0	0	0	0	0	0	0	0	0	0	0	0	0	0	0
OL804389.1	Animal	0	No	0	0	1	0	0	0	0	0	0	1	0	0	0	0	0	0	0	0	0	0	0	0
OL804390.1	Animal	1	No	0	1	1	0	0	0	0	0	0	1	0	0	0	0	0	0	0	0	0	0	0	0
OM144974.1	NA	4	Yes	0	0	0	0	0	1	0	0	0	0	0	0	0	0	1	0	0	0	0	0	0	0
ON169978.1	Human	6	No	0	0	0	0	0	0	0	0	0	0	0	0	0	0	0	0	0	0	1	0	0	0
ON169979.1	Human	1	No	0	0	0	0	0	0	0	0	0	0	0	0	0	0	0	0	0	0	0	0	0	0
